# Supplementary material for: Serum Anti-Aging Protein α-Klotho Mediates the Association between Diet Quality and Kidney Function
Source: Nutrients. 2023 Jun 14;15(12):2744. doi: 10.3390/nu15122744 (PMC10301566; doi:10.3390/nu15122744)
Supplement: Supplementary file 1 [file nutrients-15-02744-s001.zip]

Archive with 1 entries (1 files):
- nutrients-2438534-supplementary.pdf
